# Supplementary material for: COVID-19 Immunologic Antiviral Therapy With Omalizumab (CIAO)—a Randomized Controlled Clinical Trial
Source: Open Forum Infect Dis. 2024 Feb 23;11(4):ofae102. doi: 10.1093/ofid/ofae102 (PMC10977629; doi:10.1093/ofid/ofae102)
Supplement: ofae102_Supplementary_Data [file ofae102_supplementary_data.zip]

Archive with 2 entries (2 files):
- Supplementary Materials_CIAO_OFID_FINAL.docx
- CIAO_Appendix.pdf
